# Supplementary material for: Development of Electromagnetic-Wave-Shielding Polyvinylidene Fluoride–Ti3C2Tx MXene–Carbon Nanotube Composites by Improving Impedance Matching and Conductivity
Source: Nanomaterials (Basel). 2023 Jan 19;13(3):417. doi: 10.3390/nano13030417 (PMC9921545; doi:10.3390/nano13030417)
Supplement: Supplementary file 1 [file nanomaterials-13-00417-s001.zip]

Archive with 1 entries (1 files):
- nanomaterials-2088508-supplementary.pdf
